# Supplementary material for: Genomic data illuminates demography, genetic structure and selection of a popular dog breed
Source: BMC Genomics. 2017 Aug 14;18:609. doi: 10.1186/s12864-017-3933-x (PMC5557481; doi:10.1186/s12864-017-3933-x)
Supplement: Supplementary file 3 — Annotation of highly-differentiated regions: description of protein-coding genes found within 0.5 Mb of highly-differentiated regions (Table 2). (XLSX 19 kb) [file 12864_2017_3933_MOESM3_ESM.xlsx]

## Sheet: protein-coding
Ensembl Gene ID	Ensembl Transcript ID	Gene Start (bp)	Gene End (bp)	Chromosome Name	Associated Gene Name	Description
ENSCAFG00000017952	ENSCAFT00000028541	24558190	24576487	6	ACSM3	acyl-CoA synthetase medium-chain family member 3 [Source:HGNC Symbol;Acc:HGNC:10522]
ENSCAFG00000019792	ENSCAFT00000031472	41859095	41859634	6	UBL4B	ubiquitin like 4B [Source:HGNC Symbol;Acc:HGNC:32309]
ENSCAFG00000029850	ENSCAFT00000045186	41899288	41899977	6
ENSCAFG00000019795	ENSCAFT00000031481	41903464	41906963	6	ALX3	ALX homeobox 3 [Source:HGNC Symbol;Acc:HGNC:449]
ENSCAFG00000019793	ENSCAFT00000031477	41913583	41930526	6	STRIP1	striatin interacting protein 1 [Source:HGNC Symbol;Acc:HGNC:25916]
ENSCAFG00000019796	ENSCAFT00000002383	41947216	41983988	6	AHCYL1	adenosylhomocysteinase like 1 [Source:HGNC Symbol;Acc:HGNC:344]
ENSCAFG00000019798	ENSCAFT00000031496	42028059	42045409	6	CSF1	colony stimulating factor 1 [Source:HGNC Symbol;Acc:HGNC:2432]
ENSCAFG00000019805	ENSCAFT00000031504	42167103	42177012	6	EPS8L3	EPS8 like 3 [Source:HGNC Symbol;Acc:HGNC:21297]
ENSCAFG00000019809	ENSCAFT00000031510	42188441	42191182	6	GSTM3	glutathione S-transferase mu 3 (brain) [Source:HGNC Symbol;Acc:HGNC:4635]
ENSCAFG00000019812	ENSCAFT00000017415	42202578	42207944	6	GSTM4	glutathione S-transferase mu 4 [Source:HGNC Symbol;Acc:HGNC:4636]
ENSCAFG00000019815	ENSCAFT00000035815	42240611	42251308	6	AMPD2	adenosine monophosphate deaminase 2 [Source:HGNC Symbol;Acc:HGNC:469]
ENSCAFG00000020182	ENSCAFT00000032140	57332971	57362559	6	CDC7	cell division cycle 7 [Source:HGNC Symbol;Acc:HGNC:1745]
ENSCAFG00000020376	ENSCAFT00000032454	69223852	69277596	6	ZZZ3	zinc finger ZZ-type containing 3 [Source:HGNC Symbol;Acc:HGNC:24523]
ENSCAFG00000020380	ENSCAFT00000032462	69284288	69521023	6	AK5	adenylate kinase 5 [Source:HGNC Symbol;Acc:HGNC:365]
ENSCAFG00000014301	ENSCAFT00000022732	24042099	24122530	7	TNR	tenascin R [Source:HGNC Symbol;Acc:HGNC:11953]
ENSCAFG00000014685	ENSCAFT00000023323	26377008	26465016	7	SUCO	SUN domain containing ossification factor [Source:HGNC Symbol;Acc:HGNC:1240]
ENSCAFG00000019260	ENSCAFT00000030579	46161531	46405748	9	SMG6	SMG6, nonsense mediated mRNA decay factor [Source:HGNC Symbol;Acc:HGNC:17809]
ENSCAFG00000019261	ENSCAFT00000030580	46393379	46393651	9
ENSCAFG00000019289	ENSCAFT00000030632	46405218	46465560	9	SGSM2	small G protein signaling modulator 2 [Source:HGNC Symbol;Acc:HGNC:29026]
ENSCAFG00000019273	ENSCAFT00000030599	46421656	46430830	9
ENSCAFG00000019295	ENSCAFT00000030644	46466709	46482614	9	MNT	MAX network transcriptional repressor [Source:HGNC Symbol;Acc:HGNC:7188]
ENSCAFG00000019296	ENSCAFT00000030648	46497092	46566805	9	METTL16	methyltransferase like 16 [Source:HGNC Symbol;Acc:HGNC:28484]
ENSCAFG00000019298	ENSCAFT00000030661	46647994	46727422	9	PAFAH1B1	platelet activating factor acetylhydrolase 1b regulatory subunit 1 [Source:HGNC Symbol;Acc:HGNC:8574]
ENSCAFG00000000670	ENSCAFT00000047827	4927643	5499285	13	RIMS2	regulating synaptic membrane exocytosis 2 [Source:HGNC Symbol;Acc:HGNC:17283]
ENSCAFG00000028565	ENSCAFT00000048127	4997579	5006157	13
ENSCAFG00000001269	ENSCAFT00000001959	36628005	36690347	13	ADGRB1	adhesion G protein-coupled receptor B1 [Source:HGNC Symbol;Acc:HGNC:943]
ENSCAFG00000001754	ENSCAFT00000002746	10986871	11070651	14	POT1	protection of telomeres 1 [Source:HGNC Symbol;Acc:HGNC:17284]
ENSCAFG00000001898	ENSCAFT00000003009	16440408	17007553	14	CDK14	cyclin dependent kinase 14 [Source:HGNC Symbol;Acc:HGNC:8883]
ENSCAFG00000005722	ENSCAFT00000009222	20406478	20406885	15
ENSCAFG00000005746	ENSCAFT00000009286	20581240	20937247	15	NAV3	neuron navigator 3 [Source:HGNC Symbol;Acc:HGNC:15998]
ENSCAFG00000004012	ENSCAFT00000049388	14764456	14816374	18	ATXN7L1	ataxin 7 like 1 [Source:HGNC Symbol;Acc:HGNC:22210]
ENSCAFG00000004035	ENSCAFT00000006466	14833370	14939605	18	EFCAB10	EF-hand calcium binding domain 10 [Source:HGNC Symbol;Acc:HGNC:34531]
ENSCAFG00000004024	ENSCAFT00000049477	14842099	14877247	18	RINT1	RAD50 interactor 1 [Source:HGNC Symbol;Acc:HGNC:21876]
ENSCAFG00000004057	ENSCAFT00000006518	15100008	15236135	18	SRPK2	SRSF protein kinase 2 [Source:HGNC Symbol;Acc:HGNC:11306]
ENSCAFG00000004125	ENSCAFT00000006618	15240543	15308087	18	KMT2E	lysine methyltransferase 2E [Source:HGNC Symbol;Acc:HGNC:18541]
ENSCAFG00000007369	ENSCAFT00000011795	22436303	22444196	24
ENSCAFG00000024734	ENSCAFT00000011789	22457760	22469134	24	BPIFA3	BPI fold containing family A member 3 [Source:HGNC Symbol;Acc:HGNC:16204]
ENSCAFG00000024453	ENSCAFT00000011803	22475212	22482712	24	BPIFA1	BPI fold containing family A member 1 [Source:HGNC Symbol;Acc:HGNC:15749]
ENSCAFG00000007381	ENSCAFT00000011824	22510504	22531341	24	BPIFB1	BPI fold containing family B member 1 [Source:HGNC Symbol;Acc:HGNC:16108]
ENSCAFG00000007395	ENSCAFT00000011841	22537056	22555981	24
ENSCAFG00000007398	ENSCAFT00000011849	22567885	22582177	24
ENSCAFG00000007403	ENSCAFT00000039522	22588195	22626969	24	CDK5RAP1	CDK5 regulatory subunit associated protein 1 [Source:HGNC Symbol;Acc:HGNC:15880]
ENSCAFG00000007410	ENSCAFT00000011871	22636189	22661619	24	SNTA1	syntrophin alpha 1 [Source:HGNC Symbol;Acc:HGNC:11167]
ENSCAFG00000007420	ENSCAFT00000011896	22722786	22866484	24	CBFA2T2	CBFA2/RUNX1 translocation partner 2 [Source:HGNC Symbol;Acc:HGNC:1536]
ENSCAFG00000010812	ENSCAFT00000017243	34657102	34728046	24	NCOA3	nuclear receptor coactivator 3 [Source:HGNC Symbol;Acc:HGNC:7670]
ENSCAFG00000010850	ENSCAFT00000017254	34662480	34662926	24
